# Supplementary material for: The complete genome assembly of Astragalus membranaceus: enabling more accurate genetic research
Source: Gigascience. 2025 Oct 1;14:giaf117. doi: 10.1093/gigascience/giaf117 (PMC12486382; doi:10.1093/gigascience/giaf117)
Supplement: giaf117_Supplemental_Files [file giaf117_supplemental_files.zip]

Archive with 2 entries (2 files):
- Revised Supplementary Figure.docx
- Revised Supplementary Table.xlsx
