# Supplementary material for: The complete genome assembly of Astragalus membranaceus: enabling more accurate genetic research
Source: Gigascience. 2025 Oct 1;14:giaf117. doi: 10.1093/gigascience/giaf117 (PMC12486382; doi:10.1093/gigascience/giaf117)
Supplement: giaf117_Supplemental_Files [file giaf117_supplemental_files.zip › Revised Supplementary Table.xlsx]

## Sheet: Table S1
Supplementary Table 1. Summary of newly generated whole genome sequencing data used in this study.
	Reads Number	Total length (Gb)	N50 length of reads (bp)
ONT data	3383238	38.533	44013
PacBio HiFi data	14824616	92.74	16836

## Sheet: Table S2
Supplementary Table 2. The statistics of the contig assembly.
	Hifiasm (Mixed data)		Wtdbg2 (HiFi reads)		Flye (HiFi reads)		NextDenovo (ONT data)
Feature	Length (bp)	Number	Length (bp)	Number	Length (bp)	Number	Length (bp)	Number
N10	184289117	1	766509	159	4235513	38	2858433	18
N20	183013460	2	535837	409	2652649	106	1778651	52
N30	171031710	3	396470	756	1910194	209	1351856	102
N40	132730187	4	300244	1219	1414284	350	996631	170
N50	120481657	5	220163	1837	1060561	536	832408	254
N60	115041117	6	149799	2712	749488	792	693904	354
N70	96786886	8	88557	4090	505051	1164	572804	477
N80	68364395	10	46620	6600	309867	1737	478345	624
N90	45130358	12	24582	11373	151456	2790	374392	803
Total length	1486721859		1592114836		2281529509		764297188
number >= 2000 bp		314	23307		6835		1073
GC rate		0.387	0.385		0.384		0.386

## Sheet: Table S3
Supplementary Table 3. The statistics of the anchored chromosome length.
Chromosome	Length (bp)	GC content	Gap Number
HiC_scaffold_1	229517573	0.3837	1
HiC_scaffold_2	196188662	0.3828	2
HiC_scaffold_3	183013460	0.3844	0
HiC_scaffold_4	186674213	0.3858	2
HiC_scaffold_5	184312181	0.3831	1
HiC_scaffold_6	149924586	0.3869	1
HiC_scaffold_7	113537677	0.3952	1
HiC_scaffold_8	171031710	0.3836	0

## Sheet: Table S4
Supplementary Table 4. The low confidence region within the AM-T2T assembly.
Chr01	76071479	76072782
Chr01	76073010	76077737
Chr01	78599952	78601344
Chr01	79060305	79061236
Chr01	80246045	80247192
Chr01	190673571	190696996
Chr02	15293478	15294702
Chr02	15383360	15385893
Chr02	16475909	16486240
Chr02	16517634	16523852
Chr02	31048253	31055569
Chr02	31156777	31157443
Chr02	52402735	52416518
Chr02	52942932	52954906
Chr02	53229790	53230885
Chr02	67083951	67084588
Chr02	103616747	103620449
Chr02	112519893	112520403
Chr02	145369574	145370675
Chr02	149052687	149060228
Chr03	77418804	77433994
Chr03	118301201	118302626
Chr04	26475395	26477286
Chr04	80751927	80753651
Chr04	96054300	96092666
Chr04	160737160	160743399
Chr05	5801083	5814240
Chr05	5861558	5862784
Chr05	57015124	57021446
Chr05	116936145	116942822
Chr05	165923565	165948068
Chr05	176460712	176462476
Chr06	30884403	30886288
Chr06	63540892	63542123
Chr06	72944918	72945881
Chr06	72947804	72948913
Chr06	87991032	88001526
Chr06	98479350	98491996
Chr06	98492098	98493749
Chr06	115275553	115277401
Chr07	41639887	41640846
Chr07	42059730	42062328
Chr07	42063167	42064081
Chr07	42096354	42097340
Chr07	42137883	42140657
Chr07	56817661	56818200
Chr07	57525488	57529948
Chr07	59136673	59137882
Chr07	59142166	59143677
Chr07	60744250	60745185
Chr07	63278758	63299135
Chr08	57124023	57129239
Chr08	57130001	57132504
Chr08	57584760	57588885
Chr08	77989085	77992758
Chr08	135627238	135638822
Chr08	135647067	135656312

## Sheet: Table S5
Supplementary Table 5. Summary of the RNA-seq reads genome mapping rate.
Sample	SRA accession	Total CleanReads	AM-ONT		AM-CLR		AM-T2T
			Total MappingRatio	Uniquely MappingRatio	Total MappingRatio	Uniquely MappingRatio	Total MappingRatio	Uniquely MappingRatio
leaf_1	SRR27790544	42121860	0.6806	0.6419	0.7176	0.6716	0.7378	0.7078
leaf_2	SRR27790543	42603410	0.7649	0.7215	0.7987	0.7446	0.8251	0.7903
leaf_3	SRR27790542	42350026	0.7936	0.7464	0.8356	0.7798	0.8574	0.8206
root_1	SRR27790541	42338964	0.86	0.808	0.9168	0.8534	0.9435	0.9006
root_2	SRR27790540	42132354	0.8368	0.7833	0.9026	0.834	0.9306	0.8816
root_3	SRR27790539	42295136	0.8232	0.7728	0.8898	0.8266	0.9152	0.8729
stem_1	SRR27790538	42097924	0.8691	0.8179	0.917	0.8624	0.9406	0.9047
stem_2	SRR27790547	42238592	0.8565	0.8056	0.9041	0.8501	0.9283	0.8917
stem_3	SRR27790546	42300258	0.8209	0.7743	0.8717	0.8185	0.8934	0.859

## Sheet: Table S6
Supplementary Table 6. The identification of PUR region in AM-T2T assembly.
Chromosome ID	Start	End	Size
Chr01	1	3484	3484
Chr01	9667	9872	206
Chr01	18926	20698	1773
Chr01	39754	45590	5837
Chr01	53213	58527	5315
Chr01	59330	59888	559
Chr01	60555	63173	2619
Chr01	101266	103764	2499
Chr01	107007	126953	19947
Chr01	127238	136819	9582
Chr01	146563	146569	7
Chr01	152052	157611	5560
Chr01	163382	166488	3107
Chr01	253635	254195	561
Chr01	256950	258442	1493
Chr01	259463	267210	7748
Chr01	268086	279960	11875
Chr01	280938	288335	7398
Chr01	294041	308573	14533
Chr01	316347	320488	4142
Chr01	326283	327581	1299
Chr01	366977	368297	1321
Chr01	435788	441408	5621
Chr01	552540	554870	2331
Chr01	595090	605130	10041
Chr01	615349	631366	16018
Chr01	695593	703085	7493
Chr01	886746	895616	8871
Chr01	1050548	1054678	4131
Chr01	1075140	1085256	10117
Chr01	1087650	1087877	228
Chr01	1089822	1090529	708
Chr01	1092569	1096441	3873
Chr01	1109304	1109671	368
Chr01	1152823	1153155	333
Chr01	1153800	1157460	3661
Chr01	1227738	1228685	948
Chr01	1236263	1238692	2430
Chr01	1272633	1273114	482
Chr01	1318718	1322666	3949
Chr01	1346884	1351711	4828
Chr01	1358117	1359729	1613
Chr01	1361519	1364351	2833
Chr01	1418372	1418718	347
Chr01	1477654	1478074	421
Chr01	1747427	1747586	160
Chr01	1749372	1749385	14
Chr01	2014249	2014254	6
Chr01	2050114	2051436	1323
Chr01	2051751	2051754	4
Chr01	2060370	2064137	3768
Chr01	2065055	2065591	537
Chr01	2068518	2069209	692
Chr01	2113355	2116661	3307
Chr01	2123455	2124563	1109
Chr01	2156849	2156890	42
Chr01	2158987	2159330	344
Chr01	2189561	2189708	148
Chr01	2201997	2202024	28
Chr01	2211660	2211992	333
Chr01	2212895	2223972	11078
Chr01	2224303	2225022	720
Chr01	2225517	2225722	206
Chr01	2226911	2226916	6
Chr01	2492168	2494792	2625
Chr01	3115972	3121129	5158
Chr01	3122868	3128630	5763
Chr01	3129900	3129950	51
Chr01	3130883	3130924	42
Chr01	3132909	3135302	2394
Chr01	3137494	3141568	4075
Chr01	3142855	3156190	13336
Chr01	3157283	3157286	4
Chr01	3158578	3158710	133
Chr01	3269991	3270916	926
Chr01	3272836	3273386	551
Chr01	3273719	3275546	1828
Chr01	3277925	3279102	1178
Chr01	3290475	3290909	435
Chr01	3291913	3292004	92
Chr01	3317089	3318415	1327
Chr01	3321211	3323708	2498
Chr01	3689584	3689597	14
Chr01	3694103	3694106	4
Chr01	3707676	3710744	3069
Chr01	3711316	3713099	1784
Chr01	3732124	3732757	634
Chr01	3733060	3734390	1331
Chr01	3735876	3736760	885
Chr01	3761177	3762113	937
Chr01	3766460	3766958	499
Chr01	3786524	3788265	1742
Chr01	3792070	3797607	5538
Chr01	3800961	3801597	637
Chr01	4453342	4458286	4945
Chr01	4458934	4465130	6197
Chr01	4468240	4470126	1887
Chr01	4472293	4472346	54
Chr01	4479442	4479634	193
Chr01	4486857	4487045	189
Chr01	4515317	4515340	24
Chr01	4516255	4516449	195
Chr01	4521651	4524163	2513
Chr01	4526917	4528458	1542
Chr01	4550304	4550327	24
Chr01	4553993	4555365	1373
Chr01	4584189	4593943	9755
Chr01	4611131	4611653	523
Chr01	4613512	4616209	2698
Chr01	4625832	4626427	596
Chr01	5366682	5368415	1734
Chr01	5368854	5371976	3123
Chr01	5372248	5380326	8079
Chr01	5382408	5382466	59
Chr01	5514567	5515222	656
Chr01	5550453	5562010	11558
Chr01	5563632	5582471	18840
Chr01	5637492	5642541	5050
Chr01	5928401	5930779	2379
Chr01	6055928	6058576	2649
Chr01	6093950	6094923	974
Chr01	6096061	6097521	1461
Chr01	6099278	6101563	2286
Chr01	6127594	6127994	401
Chr01	6129967	6134005	4039
Chr01	6134966	6142799	7834
Chr01	6145448	6145813	366
Chr01	6147122	6150939	3818
Chr01	6161155	6171389	10235
Chr01	6173575	6176424	2850
Chr01	6177163	6178130	968
Chr01	6371155	6373111	1957
Chr01	6386725	6387190	466
Chr01	6387602	6392795	5194
Chr01	6464926	6469081	4156
Chr01	6470519	6475546	5028
Chr01	6476329	6477557	1229
Chr01	6479493	6479509	17
Chr01	6480771	6480850	80
Chr01	6487162	6487430	269
Chr01	6498714	6509897	11184
Chr01	6511509	6511510	2
Chr01	6554384	6559297	4914
Chr01	6561748	6568148	6401
Chr01	6580381	6588581	8201
Chr01	6589844	6592128	2285
Chr01	6593275	6599711	6437
Chr01	6601687	6611017	9331
Chr01	6614098	6622218	8121
Chr01	6629961	6642084	12124
Chr01	6644734	6659450	14717
Chr01	6671703	6682206	10504
Chr01	6683531	6685745	2215
Chr01	6829714	6830243	530
Chr01	6835989	6836960	972
Chr01	6837800	6838756	957
Chr01	6840849	6844125	3277
Chr01	6851501	6854268	2768
Chr01	6856579	6867853	11275
Chr01	6883395	6886801	3407
Chr01	6889038	6889045	8
Chr01	6889277	6890708	1432
Chr01	7001914	7003312	1399
Chr01	7016085	7019705	3621
Chr01	7024845	7038062	13218
Chr01	7039769	7039898	130
Chr01	7064214	7065561	1348
Chr01	7066519	7071842	5324
Chr01	7072424	7075792	3369
Chr01	7079508	7081708	2201
Chr01	7099336	7106006	6671
Chr01	7108713	7109324	612
Chr01	7117646	7122430	4785
Chr01	7158906	7166221	7316
Chr01	7171355	7173366	2012
Chr01	7179956	7198732	18777
Chr01	7199861	7205380	5520
Chr01	7206676	7207833	1158
Chr01	7215389	7217327	1939
Chr01	7220714	7224748	4035
Chr01	7240243	7240520	278
Chr01	7275966	7276618	653
Chr01	7323173	7326877	3705
Chr01	7333197	7349021	15825
Chr01	7385836	7385877	42
Chr01	7456966	7459346	2381
Chr01	7466700	7467193	494
Chr01	7495895	7495896	2
Chr01	7497129	7498258	1130
Chr01	7501054	7503245	2192
Chr01	7529407	7531960	2554
Chr01	7532815	7534038	1224
Chr01	7536874	7536881	8
Chr01	7547305	7547600	296
Chr01	7549255	7549388	134
Chr01	7573012	7573236	225
Chr01	7609970	7611568	1599
Chr01	7613985	7627252	13268
Chr01	7653268	7668402	15135
Chr01	7672985	7679885	6901
Chr01	7683886	7686476	2591
Chr01	7690232	7691127	896
Chr01	7692283	7713442	21160
Chr01	7717269	7719109	1841
Chr01	7720324	7721055	732
Chr01	7724126	7728152	4027
Chr01	7731093	7743245	12153
Chr01	7748095	7748844	750
Chr01	7853742	7855526	1785
Chr01	7858137	7860098	1962
Chr01	7868351	7871132	2782
Chr01	7872639	7872661	23
Chr01	7874494	7882499	8006
Chr01	7930649	7930695	47
Chr01	7935161	7936595	1435
Chr01	8009717	8010292	576
Chr01	8038207	8039963	1757
Chr01	8046062	8049876	3815
Chr01	8080240	8080305	66
Chr01	8080678	8081053	376
Chr01	8108520	8108886	367
Chr01	8118797	8119034	238
Chr01	8175129	8175166	38
Chr01	8182606	8185503	2898
Chr01	8186203	8186768	566
Chr01	8349797	8349978	182
Chr01	8352396	8352408	13
Chr01	8358500	8358527	28
Chr01	8367964	8369736	1773
Chr01	8370917	8374841	3925
Chr01	8382502	8384627	2126
Chr01	8385008	8387055	2048
Chr01	8399265	8399562	298
Chr01	8402454	8403594	1141
Chr01	8439012	8444823	5812
Chr01	8448968	8456524	7557
Chr01	8457390	8466705	9316
Chr01	8523822	8524786	965
Chr01	8693543	8695809	2267
Chr01	8702565	8703093	529
Chr01	8713589	8714153	565
Chr01	8716001	8716555	555
Chr01	8793331	8793474	144
Chr01	8798218	8805564	7347
Chr01	8808470	8808472	3
Chr01	8818929	8825921	6993
Chr01	8829717	8830893	1177
Chr01	8852745	8852900	156
Chr01	8855395	8855410	16
Chr01	8857464	8857529	66
Chr01	8860152	8861387	1236
Chr01	8862466	8868752	6287
Chr01	8869225	8873646	4422
Chr01	8875350	8876497	1148
Chr01	8877522	8879135	1614
Chr01	8880335	8881567	1233
Chr01	8885854	8885862	9
Chr01	8899997	8909565	9569
Chr01	8920176	8922504	2329
Chr01	8984070	8984701	632
Chr01	9048066	9051519	3454
Chr01	9055064	9055201	138
Chr01	9060987	9062602	1616
Chr01	9063206	9072797	9592
Chr01	9074429	9077156	2728
Chr01	9092499	9093365	867
Chr01	9106241	9109073	2833
Chr01	9113153	9116180	3028
Chr01	9131389	9139000	7612
Chr01	9140526	9142476	1951
Chr01	9149986	9171091	21106
Chr01	9173127	9176441	3315
Chr01	9178613	9180519	1907
Chr01	9181130	9181482	353
Chr01	9192709	9196271	3563
Chr01	9199381	9199655	275
Chr01	9212823	9224304	11482
Chr01	9228581	9239407	10827
Chr01	9239966	9246585	6620
Chr01	9247876	9252608	4733
Chr01	9254599	9257717	3119
Chr01	9265389	9265393	5
Chr01	9270789	9271393	605
Chr01	9295765	9302273	6509
Chr01	9308190	9308367	178
Chr01	9331169	9335206	4038
Chr01	9341097	9353145	12049
Chr01	9354958	9355571	614
Chr01	9362517	9362519	3
Chr01	9363928	9365285	1358
Chr01	9368074	9368290	217
Chr01	9512387	9513177	791
Chr01	9515976	9515999	24
Chr01	9521478	9522072	595
Chr01	9522861	9525209	2349
Chr01	9527870	9527916	47
Chr01	9608574	9609458	885
Chr01	9610589	9614253	3665
Chr01	9615438	9617043	1606
Chr01	9689189	9689603	415
Chr01	9696428	9701794	5367
Chr01	9702381	9702592	212
Chr01	9709139	9711857	2719
Chr01	9719512	9719952	441
Chr01	9720940	9721600	661
Chr01	9745858	9746144	287
Chr01	9771671	9774616	2946
Chr01	9784529	9784720	192
Chr01	9795812	9798654	2843
Chr01	9840660	9844389	3730
Chr01	9847343	9848399	1057
Chr01	9850154	9851044	891
Chr01	9857219	9857554	336
Chr01	9858998	9866896	7899
Chr01	9870407	9880456	10050
Chr01	9900976	9904271	3296
Chr01	9905964	9909175	3212
Chr01	9912947	9917523	4577
Chr01	9918913	9920682	1770
Chr01	9957946	9958009	64
Chr01	9958332	9958335	4
Chr01	9984445	9986891	2447
Chr01	9992941	10010916	17976
Chr01	10103092	10113733	10642
Chr01	10197570	10197593	24
Chr01	10212979	10213846	868
Chr01	10255043	10255346	304
Chr01	10267097	10269876	2780
Chr01	10287972	10288522	551
Chr01	10290510	10291513	1004
Chr01	10325995	10328414	2420
Chr01	10332202	10355186	22985
Chr01	10362884	10363513	630
Chr01	10367299	10373594	6296
Chr01	10417965	10421449	3485
Chr01	10424205	10446708	22504
Chr01	10460824	10463526	2703
Chr01	10499503	10508161	8659
Chr01	10593360	10595644	2285
Chr01	10769635	10769714	80
Chr01	10771690	10774159	2470
Chr01	10775682	10775689	8
Chr01	10778954	10780589	1636
Chr01	10783006	10783034	29
Chr01	10787649	10789108	1460
Chr01	10793631	10795026	1396
Chr01	10796164	10798240	2077
Chr01	10806632	10812977	6346
Chr01	10814112	10817648	3537
Chr01	10840284	10846371	6088
Chr01	10934604	10935231	628
Chr01	10937510	10941454	3945
Chr01	10947078	10949258	2181
Chr01	10952471	10959347	6877
Chr01	10964235	10964411	177
Chr01	10985792	10991614	5823
Chr01	11009170	11009736	567
Chr01	11020680	11020746	67
Chr01	11021059	11035685	14627
Chr01	11040666	11042684	2019
Chr01	11043084	11045833	2750
Chr01	11070104	11070207	104
Chr01	11090015	11090051	37
Chr01	11090938	11091028	91
Chr01	11125083	11125206	124
Chr01	11129167	11134143	4977
Chr01	11135631	11135636	6
Chr01	11154182	11182350	28169
Chr01	11186542	11199372	12831
Chr01	11204632	11212527	7896
Chr01	11217861	11218213	353
Chr01	11219388	11220574	1187
Chr01	11221216	11222095	880
Chr01	11226483	11227829	1347
Chr01	11249216	11251840	2625
Chr01	11254761	11255815	1055
Chr01	11261423	11264665	3243
Chr01	11275073	11275909	837
Chr01	11298977	11298991	15
Chr01	11345946	11361249	15304
Chr01	11367586	11368787	1202
Chr01	11372302	11380378	8077
Chr01	11382714	11386471	3758
Chr01	11390203	11391435	1233
Chr01	11396746	11397097	352
Chr01	11403570	11404666	1097
Chr01	11418545	11421736	3192
Chr01	11422333	11422352	20
Chr01	11424337	11424365	29
Chr01	11426123	11428176	2054
Chr01	11434266	11436426	2161
Chr01	11445893	11448980	3088
Chr01	11460879	11461443	565
Chr01	11482686	11482926	241
Chr01	11483848	11484070	223
Chr01	11487682	11487811	130
Chr01	11488589	11491847	3259
Chr01	11496329	11496333	5
Chr01	11612505	11614760	2256
Chr01	11713499	11719418	5920
Chr01	11721679	11724718	3040
Chr01	11726985	11730001	3017
Chr01	11732291	11733777	1487
Chr01	11736319	11744233	7915
Chr01	11745356	11746892	1537
Chr01	11747958	11767798	19841
Chr01	11769944	11770432	489
Chr01	11772557	11806996	34440
Chr01	11807574	11808616	1043
Chr01	11812170	11814500	2331
Chr01	11816448	11819384	2937
Chr01	11824479	11838915	14437
Chr01	11841254	11849184	7931
Chr01	11850243	11853425	3183
Chr01	11857104	11857328	225
Chr01	11876545	11877231	687
Chr01	11879570	11880610	1041
Chr01	11881930	11883494	1565
Chr01	11982636	11983872	1237
Chr01	11984429	11984482	54
Chr01	11996182	11997398	1217
Chr01	11999934	12010242	10309
Chr01	12014383	12019957	5575
Chr01	12020524	12020817	294
Chr01	12024190	12027841	3652
Chr01	12868557	12869773	1217
Chr01	12870892	12870951	60
Chr01	12875959	12878833	2875
Chr01	12881698	12882056	359
Chr01	12885127	12886151	1025
Chr01	12890223	12890994	772
Chr01	12891537	12892115	579
Chr01	12906932	12906978	47
Chr01	12908729	12910094	1366
Chr01	12922222	12931487	9266
Chr01	12934316	12940861	6546
Chr01	12948765	12948774	10
Chr01	12950690	12951857	1168
Chr01	12956081	12956219	139
Chr01	12957440	12957444	5
Chr01	12958496	12963704	5209
Chr01	12964122	12966316	2195
Chr01	12967147	12969436	2290
Chr01	12974254	12976203	1950
Chr01	12982173	12983652	1480
Chr01	13044030	13046934	2905
Chr01	13051802	13052565	764
Chr01	13114400	13114600	201
Chr01	13142895	13143564	670
Chr01	13144819	13144897	79
Chr01	13148475	13149544	1070
Chr01	13152590	13153739	1150
Chr01	13156240	13157879	1640
Chr01	13165611	13169746	4136
Chr01	13171695	13175372	3678
Chr01	13177559	13177600	42
Chr01	13191332	13194182	2851
Chr01	13198597	13198610	14
Chr01	13218474	13218509	36
Chr01	13295818	13296359	542
Chr01	13297593	13298512	920
Chr01	13300066	13300202	137
Chr01	13314011	13315905	1895
Chr01	13318398	13322067	3670
Chr01	13393666	13398018	4353
Chr01	13398373	13405887	7515
Chr01	13407019	13407151	133
Chr01	13434811	13434888	78
Chr01	13436330	13441584	5255
Chr01	13442993	13443151	159
Chr01	13459929	13460175	247
Chr01	13466263	13474912	8650
Chr01	13484776	13487703	2928
Chr01	13510976	13511397	422
Chr01	13568402	13571275	2874
Chr01	13617084	13620312	3229
Chr01	13621676	13632243	10568
Chr01	13633165	13647661	14497
Chr01	13874535	13877068	2534
Chr01	13878945	13879825	881
Chr01	13881835	13885059	3225
Chr01	13909407	13911716	2310
Chr01	13911958	13919641	7684
Chr01	13964387	13969010	4624
Chr01	13969621	13976657	7037
Chr01	13978588	13978598	11
Chr01	13978935	13981192	2258
Chr01	13990913	13993671	2759
Chr01	14005687	14008116	2430
Chr01	14008712	14013530	4819
Chr01	14014472	14021554	7083
Chr01	14023838	14028833	4996
Chr01	14034022	14036231	2210
Chr01	14037326	14037352	27
Chr01	14046458	14062139	15682
Chr01	14063290	14065715	2426
Chr01	14070882	14074984	4103
Chr01	14077259	14079393	2135
Chr01	14096675	14096998	324
Chr01	14103500	14103997	498
Chr01	14105167	14106603	1437
Chr01	14137880	14138173	294
Chr01	14156750	14156794	45
Chr01	14157373	14158477	1105
Chr01	14180048	14180075	28
Chr01	14181605	14181891	287
Chr01	14184030	14185409	1380
Chr01	14185954	14185980	27
Chr01	14267665	14274137	6473
Chr01	14275677	14278817	3141
Chr01	14306676	14307753	1078
Chr01	14430288	14430323	36
Chr01	14598734	14601142	2409
Chr01	14607239	14609169	1931
Chr01	14670125	14674108	3984
Chr01	14677784	14679988	2205
Chr01	14682991	14683816	826
Chr01	14686961	14689911	2951
Chr01	14690414	14697085	6672
Chr01	14698394	14701001	2608
Chr01	14706572	14715708	9137
Chr01	14742443	14747380	4938
Chr01	14748042	14749480	1439
Chr01	14794855	14795763	909
Chr01	14798912	14800060	1149
Chr01	14803021	14803449	429
Chr01	14808329	14808330	2
Chr01	14818375	14823122	4748
Chr01	14832443	14833154	712
Chr01	14834937	14838488	3552
Chr01	14839111	14840728	1618
Chr01	14843013	14843038	26
Chr01	14861627	14862069	443
Chr01	14876211	14878288	2078
Chr01	14883234	14885097	1864
Chr01	14886378	14886379	2
Chr01	14887540	14888501	962
Chr01	15045817	15046385	569
Chr01	15048803	15048929	127
Chr01	15049240	15053865	4626
Chr01	15108479	15113045	4567
Chr01	15113851	15114125	275
Chr01	15339126	15339382	257
Chr01	15340669	15341699	1031
Chr01	15342059	15342241	183
Chr01	15697895	15699137	1243
Chr01	15703138	15707052	3915
Chr01	15708111	15708772	662
Chr01	15713586	15714526	941
Chr01	15740133	15741727	1595
Chr01	15748358	15749731	1374
Chr01	15751087	15751091	5
Chr01	15757245	15759337	2093
Chr01	15767234	15769233	2000
Chr01	15771895	15772526	632
Chr01	15776109	15776137	29
Chr01	15832125	15832606	482
Chr01	15866515	15866572	58
Chr01	15867486	15869930	2445
Chr01	15870307	15870392	86
Chr01	15873765	15880093	6329
Chr01	15880410	15884827	4418
Chr01	16017013	16021323	4311
Chr01	16038054	16044259	6206
Chr01	16056098	16059418	3321
Chr01	16173554	16174572	1019
Chr01	16186998	16187556	559
Chr01	16193801	16194722	922
Chr01	16196217	16203642	7426
Chr01	16204982	16206006	1025
Chr01	16531108	16542676	11569
Chr01	16597150	16619494	22345
Chr01	16631231	16635392	4162
Chr01	16641840	16648311	6472
Chr01	16659738	16664115	4378
Chr01	17263461	17276547	13087
Chr01	17294800	17298341	3542
Chr01	17300303	17303195	2893
Chr01	17304315	17308877	4563
Chr01	17353023	17354055	1033
Chr01	17359674	17373028	13355
Chr01	17374016	17374019	4
Chr01	17391812	17392731	920
Chr01	17393047	17393127	81
Chr01	17400652	17401098	447
Chr01	17402045	17415552	13508
Chr01	17415989	17424296	8308
Chr01	17424713	17425335	623
Chr01	17425970	17433105	7136
Chr01	17458967	17465341	6375
Chr01	17466071	17467478	1408
Chr01	17593560	17599504	5945
Chr01	17618558	17618742	185
Chr01	17629733	17630089	357
Chr01	17631821	17632149	329
Chr01	17649109	17661749	12641
Chr01	17676414	17680782	4369
Chr01	17714337	17720353	6017
Chr01	18094691	18095199	509
Chr01	18226537	18227917	1381
Chr01	18247404	18251249	3846
Chr01	18256214	18259045	2832
Chr01	18261096	18261316	221
Chr01	18301710	18306411	4702
Chr01	18309726	18310941	1216
Chr01	18312660	18316132	3473
Chr01	18318521	18319576	1056
Chr01	18327903	18337204	9302
Chr01	18342345	18343044	700
Chr01	18346898	18347084	187
Chr01	18362179	18362504	326
Chr01	18523352	18523829	478
Chr01	18525314	18525402	89
Chr01	18713887	18718569	4683
Chr01	18719857	18725208	5352
Chr01	18731947	18736793	4847
Chr01	18738011	18738082	72
Chr01	18745401	18745417	17
Chr01	18753261	18754603	1343
Chr01	18763176	18763689	514
Chr01	18775232	18785668	10437
Chr01	18786567	18800676	14110
Chr01	18802368	18805581	3214
Chr01	18818943	18820673	1731
Chr01	18822531	18829531	7001
Chr01	18831813	18831818	6
Chr01	18846024	18847367	1344
Chr01	18865790	18869197	3408
Chr01	19361978	19369213	7236
Chr01	19392442	19392500	59
Chr01	19430672	19433317	2646
Chr01	19553482	19555028	1547
Chr01	19889896	19890800	905
Chr01	19910143	19914851	4709
Chr01	19917366	19919139	1774
Chr01	19929839	19934403	4565
Chr01	19934729	19936597	1869
Chr01	19949685	19949696	12
Chr01	19967788	19987340	19553
Chr01	19989787	19999374	9588
Chr01	20001585	20017281	15697
Chr01	20040715	20052354	11640
Chr01	20058425	20063901	5477
Chr01	20065409	20073520	8112
Chr01	20076183	20076323	141
Chr01	20093400	20093601	202
Chr01	20105613	20109756	4144
Chr01	20115426	20116578	1153
Chr01	20119143	20120038	896
Chr01	20123463	20127517	4055
Chr01	20130983	20131974	992
Chr01	20172789	20175233	2445
Chr01	20183492	20183711	220
Chr01	20252205	20252467	263
Chr01	20256969	20257742	774
Chr01	20267855	20268205	351
Chr01	20273721	20281285	7565
Chr01	20282484	20289523	7040
Chr01	20311425	20316599	5175
Chr01	20319372	20322252	2881
Chr01	20338219	20339384	1166
Chr01	20416360	20417111	752
Chr01	20424248	20424708	461
Chr01	20433371	20433373	3
Chr01	20439021	20440179	1159
Chr01	20443294	20447828	4535
Chr01	20448645	20450025	1381
Chr01	20456283	20456836	554
Chr01	20483324	20490711	7388
Chr01	20496508	20512280	15773
Chr01	20686508	20686512	5
Chr01	20697404	20697420	17
Chr01	20740790	20741568	779
Chr01	20743191	20743204	14
Chr01	20743783	20751027	7245
Chr01	20753190	20755658	2469
Chr01	20763087	20763565	479
Chr01	20767267	20767780	514
Chr01	20768227	20768534	308
Chr01	20810486	20810655	170
Chr01	20841333	20848329	6997
Chr01	20856575	20867034	10460
Chr01	20876483	20896679	20197
Chr01	20898223	20898759	537
Chr01	20992403	20993112	710
Chr01	21076858	21095475	18618
Chr01	21110934	21115575	4642
Chr01	21120035	21129125	9091
Chr01	21130132	21130809	678
Chr01	21146385	21148987	2603
Chr01	21394457	21396463	2007
Chr01	21456517	21458848	2332
Chr01	21481142	21481535	394
Chr01	21494204	21494512	309
Chr01	21528262	21530539	2278
Chr01	21542255	21545420	3166
Chr01	21552772	21555082	2311
Chr01	21950962	21951922	961
Chr01	22530598	22535000	4403
Chr01	22539695	22539912	218
Chr01	22541339	22542525	1187
Chr01	22546032	22548787	2756
Chr01	22556450	22566828	10379
Chr01	22569291	22571355	2065
Chr01	22572111	22572417	307
Chr01	22574605	22578212	3608
Chr01	22579021	22581543	2523
Chr01	22589451	22589488	38
Chr01	22590824	22592123	1300
Chr01	22779954	22782000	2047
Chr01	22782718	22787197	4480
Chr01	22796870	22798446	1577
Chr01	22799324	22799333	10
Chr01	22801422	22803363	1942
Chr01	22808331	22808441	111
Chr01	22808812	22810491	1680
Chr01	23111091	23111282	192
Chr01	23132383	23132385	3
Chr01	23164535	23168940	4406
Chr01	23170260	23191165	20906
Chr01	23193109	23193181	73
Chr01	23200183	23201849	1667
Chr01	23205109	23206046	938
Chr01	23207737	23211807	4071
Chr01	23244586	23247140	2555
Chr01	23247501	23252190	4690
Chr01	23261217	23261230	14
Chr01	23267261	23268386	1126
Chr01	23270746	23272810	2065
Chr01	23284758	23289824	5067
Chr01	23290728	23293496	2769
Chr01	23721546	23722127	582
Chr01	23746675	23747168	494
Chr01	23750125	23753737	3613
Chr01	23817568	23818173	606
Chr01	23821762	23821922	161
Chr01	23828960	23829890	931
Chr01	23833992	23837161	3170
Chr01	23848321	23851295	2975
Chr01	23852463	23853723	1261
Chr01	23854961	23856526	1566
Chr01	23857162	23857345	184
Chr01	23866562	23867066	505
Chr01	23879345	23879712	368
Chr01	23949973	23950526	554
Chr01	23959613	23966814	7202
Chr01	23968121	23973865	5745
Chr01	23981489	23982993	1505
Chr01	24057301	24057302	2
Chr01	24062472	24065101	2630
Chr01	24065599	24066442	844
Chr01	24067162	24075885	8724
Chr01	24093212	24094605	1394
Chr01	24096524	24106433	9910
Chr01	24337363	24338782	1420
Chr01	24340158	24340347	190
Chr01	24345924	24357602	11679
Chr01	24357925	24359638	1714
Chr01	24544302	24549435	5134
Chr01	24552691	24561106	8416
Chr01	24562772	24563113	342
Chr01	24601812	24608098	6287
Chr01	24621982	24624088	2107
Chr01	24632097	24633165	1069
Chr01	24636589	24638358	1770
Chr01	24642032	24642808	777
Chr01	24647013	24650563	3551
Chr01	24665983	24666972	990
Chr01	24707296	24710147	2852
Chr01	24762595	24764954	2360
Chr01	24811892	24819529	7638
Chr01	24823173	24825701	2529
Chr01	24828082	24831487	3406
Chr01	24840962	24841606	645
Chr01	24842772	24846477	3706
Chr01	24847395	24847406	12
Chr01	24848198	24849808	1611
Chr01	24850886	24851263	378
Chr01	24851749	24852865	1117
Chr01	24857741	24860774	3034
Chr01	24861286	24863509	2224
Chr01	24864063	24866189	2127
Chr01	24881630	24883744	2115
Chr01	24886790	24887623	834
Chr01	24888007	24888226	220
Chr01	24889703	24889801	99
Chr01	24891013	24891261	249
Chr01	24892981	24893499	519
Chr01	24898673	24904923	6251
Chr01	24908986	24909633	648
Chr01	24910209	24915171	4963
Chr01	24925349	24927961	2613
Chr01	24939901	24943417	3517
Chr01	24969271	24969919	649
Chr01	24970279	24970572	294
Chr01	25000040	25010285	10246
Chr01	25012365	25012988	624
Chr01	25065874	25067495	1622
Chr01	25069630	25070531	902
Chr01	25078302	25083159	4858
Chr01	25084057	25095616	11560
Chr01	25101544	25104044	2501
Chr01	25111298	25113746	2449
Chr01	25185376	25185380	5
Chr01	25195537	25195864	328
Chr01	25241350	25242118	769
Chr01	25244246	25244250	5
Chr01	25280695	25298935	18241
Chr01	25372095	25373296	1202
Chr01	25382355	25382365	11
Chr01	25383647	25383710	64
Chr01	25385908	25385923	16
Chr01	25398077	25402919	4843
Chr01	25514517	25514911	395
Chr01	25517854	25520336	2483
Chr01	25521284	25521471	188
Chr01	25594621	25594789	169
Chr01	25600022	25600836	815
Chr01	25605223	25614222	9000
Chr01	25635282	25644109	8828
Chr01	25647630	25647728	99
Chr01	25652952	25653360	409
Chr01	25760948	25761302	355
Chr01	25773142	25773746	605
Chr01	25789516	25789861	346
Chr01	25816140	25818532	2393
Chr01	25819340	25836818	17479
Chr01	25879897	25881081	1185
Chr01	25883515	25885143	1629
Chr01	25896515	25897387	873
Chr01	25898751	25900605	1855
Chr01	25940871	25941550	680
Chr01	25989309	25998110	8802
Chr01	26069792	26070564	773
Chr01	26080950	26088239	7290
Chr01	26122410	26123699	1290
Chr01	26132818	26141789	8972
Chr01	26353519	26354164	646
Chr01	26434739	26434768	30
Chr01	26442221	26442326	106
Chr01	26485863	26488838	2976
Chr01	26490929	26492159	1231
Chr01	26493540	26495103	1564
Chr01	26497566	26506560	8995
Chr01	26508357	26509130	774
Chr01	26511014	26520688	9675
Chr01	26526583	26527164	582
Chr01	26540392	26541533	1142
Chr01	26687328	26687349	22
Chr01	26750808	26752556	1749
Chr01	26758591	26758593	3
Chr01	26760833	26763827	2995
Chr01	26768661	26777792	9132
Chr01	26873310	26881181	7872
Chr01	26882076	26884094	2019
Chr01	26914440	26917016	2577
Chr01	26920256	26923762	3507
Chr01	27071312	27074949	3638
Chr01	27109725	27111783	2059
Chr01	27250238	27250552	315
Chr01	27343576	27344916	1341
Chr01	27355609	27356531	923
Chr01	27366217	27368685	2469
Chr01	27373473	27381408	7936
Chr01	27403566	27403685	120
Chr01	27622822	27629641	6820
Chr01	27631946	27634385	2440
Chr01	27635530	27635558	29
Chr01	28211891	28212460	570
Chr01	28227928	28230468	2541
Chr01	28233881	28236303	2423
Chr01	28238082	28242954	4873
Chr01	28249380	28250231	852
Chr01	28258619	28259420	802
Chr01	28261095	28261101	7
Chr01	28261453	28264829	3377
Chr01	28289073	28289774	702
Chr01	28294373	28303275	8903
Chr01	28305057	28305289	233
Chr01	28316954	28321934	4981
Chr01	28323358	28323461	104
Chr01	28326195	28326324	130
Chr01	28334287	28338360	4074
Chr01	28342504	28349328	6825
Chr01	28351045	28355436	4392
Chr01	28356390	28371454	15065
Chr01	28376566	28391370	14805
Chr01	28393701	28401402	7702
Chr01	28403579	28410883	7305
Chr01	28420997	28423213	2217
Chr01	28425826	28437639	11814
Chr01	28439390	28441057	1668
Chr01	28442304	28447076	4773
Chr01	28463819	28467504	3686
Chr01	28474477	28479779	5303
Chr01	28481469	28514025	32557
Chr01	28516400	28518697	2298
Chr01	28521184	28521415	232
Chr01	28523026	28523052	27
Chr01	28525750	28535870	10121
Chr01	28538787	28557669	18883
Chr01	28561385	28564569	3185
Chr01	28569497	28581410	11914
Chr01	28594011	28594081	71
Chr01	28601844	28610054	8211
Chr01	28616292	28621827	5536
Chr01	28796132	28796735	604
Chr01	28909411	28909494	84
Chr01	28923817	28924902	1086
Chr01	28929290	28930549	1260
Chr01	28936367	28937040	674
Chr01	28940748	28941358	611
Chr01	29272880	29277099	4220
Chr01	29381577	29381851	275
Chr01	29412044	29412808	765
Chr01	29414058	29414061	4
Chr01	29416598	29419338	2741
Chr01	29439244	29444555	5312
Chr01	29444937	29448099	3163
Chr01	29448370	29457999	9630
Chr01	29458290	29459250	961
Chr01	29485855	29486357	503
Chr01	29490028	29490218	191
Chr01	29533092	29544717	11626
Chr01	29636307	29636680	374
Chr01	29637271	29637331	61
Chr01	29641657	29643494	1838
Chr01	29961815	29962006	192
Chr01	29962696	29962746	51
Chr01	29963039	29963103	65
Chr01	29972024	29972727	704
Chr01	29973794	29974708	915
Chr01	30070864	30070872	9
Chr01	30094275	30101301	7027
Chr01	30104970	30106220	1251
Chr01	30112786	30113125	340
Chr01	30129094	30141436	12343
Chr01	30269607	30278835	9229
Chr01	30299041	30303294	4254
Chr01	30312647	30312651	5
Chr01	30316319	30317275	957
Chr01	30322231	30324178	1948
Chr01	30327448	30327554	107
Chr01	30329351	30330884	1534
Chr01	30332627	30341317	8691
Chr01	30342938	30345844	2907
Chr01	30349911	30349956	46
Chr01	30352941	30356828	3888
Chr01	30366086	30369532	3447
Chr01	30371393	30373783	2391
Chr01	30377254	30379458	2205
Chr01	30381223	30381981	759
Chr01	30383637	30385733	2097
Chr01	30410535	30412818	2284
Chr01	31207980	31210285	2306
Chr01	31210971	31211712	742
Chr01	31218796	31220349	1554
Chr01	31285734	31294584	8851
Chr01	31304903	31334441	29539
Chr01	31335502	31353943	18442
Chr01	31730070	31730111	42
Chr01	32883903	32884161	259
Chr01	32885545	32890645	5101
Chr01	32891370	32897739	6370
Chr01	32915537	32917074	1538
Chr01	33035660	33037325	1666
Chr01	33040043	33046939	6897
Chr01	33154440	33162122	7683
Chr01	33215898	33215899	2
Chr01	33254778	33255316	539
Chr01	33265749	33268039	2291
Chr01	33398020	33409467	11448
Chr01	33742947	33748362	5416
Chr01	33751470	33752898	1429
Chr01	33866007	33868343	2337
Chr01	33871282	33872019	738
Chr01	33872317	33875557	3241
Chr01	33923147	33923758	612
Chr01	33924262	33924335	74
Chr01	34632302	34632306	5
Chr01	34686036	34687642	1607
Chr01	34691628	34694189	2562
Chr01	34703055	34711449	8395
Chr01	34713047	34713920	874
Chr01	34719322	34723323	4002
Chr01	34727753	34728728	976
Chr01	34730472	34734577	4106
Chr01	34741894	34744092	2199
Chr01	34819973	34819984	12
Chr01	34827000	34829096	2097
Chr01	34870379	34890147	19769
Chr01	34890965	34891803	839
Chr01	34965616	34977212	11597
Chr01	34979001	34988093	9093
Chr01	35038320	35039092	773
Chr01	35049700	35049710	11
Chr01	35066993	35067469	477
Chr01	35284485	35284843	359
Chr01	35286989	35289063	2075
Chr01	35289884	35293393	3510
Chr01	35312367	35312563	197
Chr01	35348949	35352163	3215
Chr01	37014971	37016431	1461
Chr01	37107091	37107115	25
Chr01	37110570	37110636	67
Chr01	37117371	37129702	12332
Chr01	37870348	37870979	632
Chr01	37876220	37876488	269
Chr01	38002043	38005288	3246
Chr01	38006268	38013156	6889
Chr01	39997609	40000016	2408
Chr01	40106643	40107072	430
Chr01	40108679	40108685	7
Chr01	40109196	40112125	2930
Chr01	40113818	40113824	7
Chr01	40129286	40130394	1109
Chr01	40130682	40131637	956
Chr01	40188519	40189407	889
Chr01	40190519	40191108	590
Chr01	40193630	40194716	1087
Chr01	40204412	40213781	9370
Chr01	40241346	40242062	717
Chr01	40397415	40398570	1156
Chr01	40401480	40404261	2782
Chr01	40404877	40407886	3010
Chr01	40411356	40412564	1209
Chr01	40417218	40418122	905
Chr01	40419071	40419113	43
Chr01	40432875	40432904	30
Chr01	40459352	40459682	331
Chr01	40463273	40463646	374
Chr01	42616948	42620449	3502
Chr01	42621236	42622334	1099
Chr01	42626577	42635114	8538
Chr01	42675284	42678317	3034
Chr01	42679421	42687835	8415
Chr01	42747387	42756665	9279
Chr01	42757573	42768369	10797
Chr01	43146085	43146093	9
Chr01	43158903	43159924	1022
Chr01	43160850	43160877	28
Chr01	43162281	43164261	1981
Chr01	43209822	43209931	110
Chr01	43235572	43239905	4334
Chr01	43272559	43275058	2500
Chr01	43339328	43342778	3451
Chr01	43388555	43388670	116
Chr01	43398803	43399628	826
Chr01	43414249	43414251	3
Chr01	43519163	43523049	3887
Chr01	43523880	43523992	113
Chr01	43528183	43550076	21894
Chr01	43559880	43574660	14781
Chr01	43574880	43575568	689
Chr01	43577917	43591138	13222
Chr01	43592359	43608277	15919
Chr01	43616935	43618199	1265
Chr01	43642581	43644195	1615
Chr01	43657939	43657964	26
Chr01	43681547	43682051	505
Chr01	43718810	43718865	56
Chr01	43721088	43726265	5178
Chr01	43728695	43732724	4030
Chr01	43740676	43740953	278
Chr01	43741684	43743935	2252
Chr01	43857159	43862387	5229
Chr01	43868197	43872056	3860
Chr01	43874698	43876654	1957
Chr01	43883253	43885069	1817
Chr01	43887507	43894435	6929
Chr01	43897746	43908756	11011
Chr01	43910824	43912995	2172
Chr01	43918701	43919359	659
Chr01	43923369	43926148	2780
Chr01	43928987	43931698	2712
Chr01	43936324	43936642	319
Chr01	43950377	43950863	487
Chr01	43974311	43979633	5323
Chr01	44112402	44118171	5770
Chr01	44134891	44135075	185
Chr01	44135315	44137227	1913
Chr01	44137522	44137625	104
Chr01	44141257	44141279	23
Chr01	44172630	44173374	745
Chr01	44204294	44204388	95
Chr01	44252830	44252839	10
Chr01	44265501	44265518	18
Chr01	44326332	44326347	16
Chr01	44343774	44343806	33
Chr01	44347098	44347319	222
Chr01	44367192	44373463	6272
Chr01	44540604	44541469	866
Chr01	44543760	44553833	10074
Chr01	44555581	44557665	2085
Chr01	44596686	44601485	4800
Chr01	44665901	44665903	3
Chr01	44736408	44736414	7
Chr01	44792310	44793823	1514
Chr01	44801506	44802808	1303
Chr01	44803626	44806225	2600
Chr01	44814146	44815397	1252
Chr01	45004605	45004653	49
Chr01	45008848	45009998	1151
Chr01	45030950	45040422	9473
Chr01	45047210	45052328	5119
Chr01	45063312	45065835	2524
Chr01	45068704	45068723	20
Chr01	45069721	45072594	2874
Chr01	45073643	45074882	1240
Chr01	45081679	45082210	532
Chr01	45167893	45168287	395
Chr01	45184088	45194471	10384
Chr01	45195732	45196221	490
Chr01	45198462	45212112	13651
Chr01	45215860	45218292	2433
Chr01	45219893	45219970	78
Chr01	45220313	45220439	127
Chr01	45221104	45221222	119
Chr01	45229535	45231161	1627
Chr01	45239465	45240332	868
Chr01	45241545	45243236	1692
Chr01	45252998	45259972	6975
Chr01	45261443	45263418	1976
Chr01	45271421	45274971	3551
Chr01	45284699	45285309	611
Chr01	45290114	45294088	3975
Chr01	45298664	45299232	569
Chr01	45300968	45301947	980
Chr01	45303509	45307370	3862
Chr01	45311264	45314767	3504
Chr01	45321463	45322761	1299
Chr01	45325805	45331434	5630
Chr01	45332428	45332430	3
Chr01	45345007	45348813	3807
Chr01	45359927	45368065	8139
Chr01	45369200	45373312	4113
Chr01	45373810	45375057	1248
Chr01	45376157	45380580	4424
Chr01	45381821	45382469	649
Chr01	45384245	45392698	8454
Chr01	45394227	45395677	1451
Chr01	45397309	45399635	2327
Chr01	45400683	45412768	12086
Chr01	45416391	45441964	25574
Chr01	45444935	45446953	2019
Chr01	45459518	45462702	3185
Chr01	45472669	45485705	13037
Chr01	45486972	45509752	22781
Chr01	45515688	45562996	47309
Chr01	45563651	45566135	2485
Chr01	45567833	45586607	18775
Chr01	45589555	45596923	7369
Chr01	45597567	45599869	2303
Chr01	45603595	45607514	3920
Chr01	45612567	45613506	940
Chr01	45618669	45619051	383
Chr01	45622106	45622209	104
Chr01	45625509	45626396	888
Chr01	45638868	45644805	5938
Chr01	45646281	45646403	123
Chr01	45646676	45646842	167
Chr01	45651498	45651810	313
Chr01	45652635	45660618	7984
Chr01	45661882	45662278	397
Chr01	45663593	45667733	4141
Chr01	45676838	45677973	1136
Chr01	45678455	45678642	188
Chr01	45694688	45695555	868
Chr01	45696855	45697464	610
Chr01	45715322	45727745	12424
Chr01	45729461	45729490	30
Chr01	45776903	45779759	2857
Chr01	45781542	45800222	18681
Chr01	45826194	45826236	43
Chr01	45834181	45835491	1311
Chr01	45869320	45871130	1811
Chr01	45872407	45872505	99
Chr01	45945562	45945741	180
Chr01	45954402	45963369	8968
Chr01	45973354	45977006	3653
Chr01	45989412	45989484	73
Chr01	45990728	45994330	3603
Chr01	45996684	45996950	267
Chr01	46019867	46024625	4759
Chr01	46026212	46035599	9388
Chr01	46036406	46041228	4823
Chr01	46050946	46057175	6230
Chr01	46059314	46060282	969
Chr01	46163965	46163967	3
Chr01	46165754	46171526	5773
Chr01	46180671	46221840	41170
Chr01	46223982	46224414	433
Chr01	46265638	46272131	6494
Chr01	46328425	46328892	468
Chr01	46334405	46334598	194
Chr01	46341012	46342472	1461
Chr01	46343624	46345640	2017
Chr01	46346721	46347125	405
Chr01	46347423	46354859	7437
Chr01	46357913	46369157	11245
Chr01	46372555	46387737	15183
Chr01	46388917	46390059	1143
Chr01	46390798	46391177	380
Chr01	46454298	46454908	611
Chr01	46456895	46460507	3613
Chr01	46491546	46491846	301
Chr01	46523758	46534611	10854
Chr01	46540799	46557011	16213
Chr01	46569258	46573539	4282
Chr01	46610775	46611189	415
Chr01	46623226	46623830	605
Chr01	46627607	46627865	259
Chr01	46630267	46630735	469
Chr01	46637163	46638566	1404
Chr01	46638938	46643922	4985
Chr01	46644810	46648277	3468
Chr01	46652495	46654372	1878
Chr01	46655177	46659251	4075
Chr01	46659904	46666061	6158
Chr01	46676265	46677033	769
Chr01	46686672	46689388	2717
Chr01	46692070	46692237	168
Chr01	46710283	46716129	5847
Chr01	46722474	46726601	4128
Chr01	46726892	46726937	46
Chr01	46728852	46733914	5063
Chr01	46734901	46743039	8139
Chr01	46745727	46749177	3451
Chr01	46755481	46755599	119
Chr01	46761366	46766981	5616
Chr01	46796427	46800260	3834
Chr01	46812825	46817694	4870
Chr01	46819076	46820700	1625
Chr01	46838690	46842920	4231
Chr01	46844563	46847917	3355
Chr01	46851000	46851345	346
Chr01	46859721	46861110	1390
Chr01	46862418	46863455	1038
Chr01	46878489	46884949	6461
Chr01	46894930	46899099	4170
Chr01	46899558	46899781	224
Chr01	46922542	46923558	1017
Chr01	46950741	46951073	333
Chr01	46977812	46977813	2
Chr01	46978177	46979274	1098
Chr01	46979750	46984107	4358
Chr01	47000604	47000605	2
Chr01	47001143	47001274	132
Chr01	47001959	47002135	177
Chr01	47003348	47005297	1950
Chr01	47007535	47018011	10477
Chr01	47019062	47021813	2752
Chr01	47024067	47024453	387
Chr01	47028349	47030420	2072
Chr01	47031484	47037761	6278
Chr01	47045445	47046194	750
Chr01	47055084	47062353	7270
Chr01	47070913	47076424	5512
Chr01	47077248	47077991	744
Chr01	47100040	47100235	196
Chr01	47103729	47107456	3728
Chr01	47114372	47114380	9
Chr01	47117049	47122251	5203
Chr01	47124361	47125209	849
Chr01	47126621	47133191	6571
Chr01	47139458	47140848	1391
Chr01	47141376	47142467	1092
Chr01	47144304	47151591	7288
Chr01	47152970	47156349	3380
Chr01	47156812	47166365	9554
Chr01	47180479	47183853	3375
Chr01	47184878	47191694	6817
Chr01	47207504	47208046	543
Chr01	47208405	47213857	5453
Chr01	47432024	47432411	388
Chr01	47434513	47434515	3
Chr01	47464606	47465846	1241
Chr01	47466761	47467283	523
Chr01	47472120	47473387	1268
Chr01	47482319	47483093	775
Chr01	47486402	47493147	6746
Chr01	47592132	47592331	200
Chr01	47600594	47610049	9456
Chr01	47612170	47612630	461
Chr01	47616858	47620611	3754
Chr01	47703157	47704657	1501
Chr01	47705108	47705486	379
Chr01	47735255	47735603	349
Chr01	47736840	47737563	724
Chr01	47738174	47740655	2482
Chr01	47741805	47741839	35
Chr01	47742546	47742716	171
Chr01	47767267	47767821	555
Chr01	47768460	47768865	406
Chr01	47797366	47799320	1955
Chr01	47836065	47837423	1359
Chr01	47846402	47846516	115
Chr01	47847327	47848137	811
Chr01	47848563	47848967	405
Chr01	47852160	47856467	4308
Chr01	47860647	47863564	2918
Chr01	47865587	47865602	16
Chr01	47866579	47871669	5091
Chr01	47875329	47876804	1476
Chr01	47877088	47877202	115
Chr01	47885838	47893122	7285
Chr01	47894055	47894118	64
Chr01	47896383	47904148	7766
Chr01	47905325	47907411	2087
Chr01	47910413	47910834	422
Chr01	47915524	47921245	5722
Chr01	47928507	47928606	100
Chr01	47929126	47929488	363
Chr01	47937480	47937855	376
Chr01	48081150	48090108	8959
Chr01	48136046	48136050	5
Chr01	48137502	48138181	680
Chr01	48139327	48139461	135
Chr01	48164576	48165195	620
Chr01	48165688	48173425	7738
Chr01	48233503	48259941	26439
Chr01	48262484	48262894	411
Chr01	48269363	48272523	3161
Chr01	48274068	48274407	340
Chr01	48351081	48351331	251
Chr01	48351782	48352371	590
Chr01	48353553	48353808	256
Chr01	48368628	48368759	132
Chr01	48521918	48522212	295
Chr01	48524592	48524613	22
Chr01	48547221	48548772	1552
Chr01	48549320	48549806	487
Chr01	48717759	48717987	229
Chr01	48745170	48745930	761
Chr01	48751214	48751535	322
Chr01	48758479	48758575	97
Chr01	48761034	48762658	1625
Chr01	48769427	48769673	247
Chr01	48770160	48770451	292
Chr01	48773069	48774414	1346
Chr01	48775684	48777173	1490
Chr01	48780569	48780584	16
Chr01	48781620	48786261	4642
Chr01	48788890	48789087	198
Chr01	48797129	48803849	6721
Chr01	48804569	48811235	6667
Chr01	48815567	48815691	125
Chr01	48890511	48890783	273
Chr01	48891905	48891996	92
Chr01	48926438	48926877	440
Chr01	48942705	48942712	8
Chr01	48945469	48945472	4
Chr01	48946061	48946162	102
Chr01	48946840	48947176	337
Chr01	49014043	49014234	192
Chr01	49016103	49017561	1459
Chr01	49022867	49042583	19717
Chr01	49083490	49093191	9702
Chr01	49182236	49182238	3
Chr01	49183518	49212867	29350
Chr01	49219491	49223006	3516
Chr01	49226255	49229800	3546
Chr01	49231558	49231868	311
Chr01	49239876	49241150	1275
Chr01	49250867	49256789	5923
Chr01	49268361	49270520	2160
Chr01	49321063	49323131	2069
Chr01	49324382	49329673	5292
Chr01	49332468	49338109	5642
Chr01	49347121	49347139	19
Chr01	49386857	49386971	115
Chr01	49394271	49409998	15728
Chr01	49413007	49415392	2386
Chr01	49418441	49433813	15373
Chr01	49434464	49434491	28
Chr01	49438834	49438955	122
Chr01	49441175	49457853	16679
Chr01	49460108	49466967	6860
Chr01	49471461	49477109	5649
Chr01	49478056	49480380	2325
Chr01	49491492	49493802	2311
Chr01	49502234	49508424	6191
Chr01	49511394	49517468	6075
Chr01	49523344	49533612	10269
Chr01	49541648	49541859	212
Chr01	49544298	49545102	805
Chr01	49577263	49582235	4973
Chr01	49591953	49597828	5876
Chr01	49599689	49602318	2630
Chr01	49623199	49627462	4264
Chr01	49653469	49655015	1547
Chr01	49656019	49661606	5588
Chr01	49668458	49688735	20278
Chr01	49729008	49730589	1582
Chr01	49749849	49752284	2436
Chr01	49755533	49755632	100
Chr01	49788705	49793237	4533
Chr01	49810864	49825521	14658
Chr01	49834589	49834861	273
Chr01	49835292	49839391	4100
Chr01	49841956	49842927	972
Chr01	49848305	49852575	4271
Chr01	49855900	49856527	628
Chr01	49857589	49860034	2446
Chr01	49884136	49884446	311
Chr01	49886527	49887902	1376
Chr01	49890519	49890530	12
Chr01	49891151	49892779	1629
Chr01	49895562	49897063	1502
Chr01	49965861	49971196	5336
Chr01	49982460	49983763	1304
Chr01	50194090	50195200	1111
Chr01	50197116	50202037	4922
Chr01	50202973	50203421	449
Chr01	50299692	50303448	3757
Chr01	50305320	50310207	4888
Chr01	50346828	50352650	5823
Chr01	50354227	50354230	4
Chr01	50632910	50636796	3887
Chr01	50658407	50658468	62
Chr01	50666850	50668040	1191
Chr01	50670644	50670718	75
Chr01	50684192	50689932	5741
Chr01	50750629	50751085	457
Chr01	50753365	50754911	1547
Chr01	50761601	50762587	987
Chr01	50764309	50765758	1450
Chr01	50777300	50787268	9969
Chr01	50905632	50905661	30
Chr01	50915867	50915895	29
Chr01	50975420	50985663	10244
Chr01	50987851	50990343	2493
Chr01	50992812	50998887	6076
Chr01	50999934	51011007	11074
Chr01	51026830	51046411	19582
Chr01	51049995	51059027	9033
Chr01	51069539	51078208	8670
Chr01	51146688	51151677	4990
Chr01	51183249	51184924	1676
Chr01	51185636	51186172	537
Chr01	51186802	51188309	1508
Chr01	51264846	51264895	50
Chr01	51266375	51267144	770
Chr01	51301863	51303302	1440
Chr01	51351926	51357340	5415
Chr01	51386304	51387883	1580
Chr01	51425582	51430287	4706
Chr01	51433400	51434457	1058
Chr01	51438279	51438513	235
Chr01	51438926	51440291	1366
Chr01	51440715	51440863	149
Chr01	51442384	51446428	4045
Chr01	51448237	51451836	3600
Chr01	51454282	51462935	8654
Chr01	51467591	51468068	478
Chr01	51468760	51468833	74
Chr01	51471944	51476863	4920
Chr01	51478988	51480660	1673
Chr01	51485391	51502785	17395
Chr01	51504465	51506691	2227
Chr01	51516566	51517934	1369
Chr01	51519263	51526869	7607
Chr01	51527101	51531317	4217
Chr01	51532558	51533402	845
Chr01	51534527	51570303	35777
Chr01	51580333	51581242	910
Chr01	51585356	51591814	6459
Chr01	51592554	51596390	3837
Chr01	51610830	51612643	1814
Chr01	51613084	51625821	12738
Chr01	51626602	51627365	764
Chr01	51629254	51631011	1758
Chr01	51632656	51642017	9362
Chr01	51642447	51656032	13586
Chr01	51662172	51663392	1221
Chr01	51665837	51682388	16552
Chr01	51691935	51701643	9709
Chr01	51714455	51719131	4677
Chr01	51721450	51728803	7354
Chr01	51730256	51734179	3924
Chr01	51737648	51739370	1723
Chr01	51743834	51743997	164
Chr01	51745825	51745926	102
Chr01	51762919	51766672	3754
Chr01	51770367	51773303	2937
Chr01	51777398	51777412	15
Chr01	51780500	51781497	998
Chr01	51782203	51782977	775
Chr01	51785523	51786898	1376
Chr01	51788295	51792210	3916
Chr01	51797089	51800159	3071
Chr01	51803875	51813780	9906
Chr01	51834265	51837643	3379
Chr01	51839890	51842434	2545
Chr01	51859801	51860377	577
Chr01	51883448	51889559	6112
Chr01	51890869	51890871	3
Chr01	51894237	51895135	899
Chr01	51896000	51900223	4224
Chr01	51903381	51907008	3628
Chr01	51907364	51908788	1425
Chr01	51909837	51916069	6233
Chr01	51921593	51923039	1447
Chr01	51929834	51932526	2693
Chr01	51933979	51943382	9404
Chr01	51945080	51952983	7904
Chr01	51968880	51969200	321
Chr01	51971518	51971962	445
Chr01	51980606	51983316	2711
Chr01	51998342	52004168	5827
Chr01	52011729	52027237	15509
Chr01	52034475	52036595	2121
Chr01	52037115	52046949	9835
Chr01	52066226	52066233	8
Chr01	52074862	52077580	2719
Chr01	52080155	52097931	17777
Chr01	52100206	52103376	3171
Chr01	52141766	52142747	982
Chr01	52143829	52144518	690
Chr01	52145872	52151341	5470
Chr01	52153602	52154426	825
Chr01	52155075	52179740	24666
Chr01	52180853	52186642	5790
Chr01	52188175	52207945	19771
Chr01	52208438	52210336	1899
Chr01	52211739	52213273	1535
Chr01	52231043	52239357	8315
Chr01	52246664	52251554	4891
Chr01	52257321	52258726	1406
Chr01	52260197	52262652	2456
Chr01	52272547	52273137	591
Chr01	52997675	53002706	5032
Chr01	53067311	53068549	1239
Chr01	53071798	53078328	6531
Chr01	53086835	53087963	1129
Chr01	53088600	53091949	3350
Chr01	53093877	53094310	434
Chr01	53096760	53103488	6729
Chr01	53105632	53106467	836
Chr01	53113259	53113264	6
Chr01	53122279	53124214	1936
Chr01	53125077	53140803	15727
Chr01	53146013	53149961	3949
Chr01	53154110	53156987	2878
Chr01	53163414	53163717	304
Chr01	53171174	53182888	11715
Chr01	53188285	53188466	182
Chr01	53193154	53196039	2886
Chr01	53199055	53199796	742
Chr01	53207683	53221131	13449
Chr01	53254650	53254699	50
Chr01	53256017	53256657	641
Chr01	53268460	53289864	21405
Chr01	53290359	53291947	1589
Chr01	53296423	53303014	6592
Chr01	53371974	53374245	2272
Chr01	53375344	53375888	545
Chr01	53378480	53381128	2649
Chr01	53921375	53922011	637
Chr01	53923687	53928773	5087
Chr01	53942439	53943241	803
Chr01	53944051	53956242	12192
Chr01	53957914	53957936	23
Chr01	53958774	53959075	302
Chr01	53961443	53961471	29
Chr01	53962627	53963346	720
Chr01	53967135	53974957	7823
Chr01	53975553	53980546	4994
Chr01	53991971	53999579	7609
Chr01	54001246	54006814	5569
Chr01	54007134	54014482	7349
Chr01	54021729	54022537	809
Chr01	54023202	54031298	8097
Chr01	54033328	54043505	10178
Chr01	54044408	54044899	492
Chr01	54046101	54050214	4114
Chr01	54063486	54080075	16590
Chr01	54080813	54083075	2263
Chr01	54083497	54086458	2962
Chr01	54087803	54087845	43
Chr01	54088592	54100909	12318
Chr01	54107015	54113131	6117
Chr01	54113749	54117819	4071
Chr01	54123422	54129714	6293
Chr01	54130429	54131105	677
Chr01	54133190	54134519	1330
Chr01	54171825	54172889	1065
Chr01	54175361	54180555	5195
Chr01	54187630	54194043	6414
Chr01	54195089	54195904	816
Chr01	54201910	54204459	2550
Chr01	54208661	54217243	8583
Chr01	54217990	54227844	9855
Chr01	54232858	54233543	686
Chr01	54235092	54247544	12453
Chr01	54249686	54250884	1199
Chr01	54253049	54254964	1916
Chr01	54259057	54264683	5627
Chr01	54267019	54268516	1498
Chr01	54292544	54294707	2164
Chr01	54298610	54307643	9034
Chr01	54330642	54337784	7143
Chr01	54340166	54340432	267
Chr01	54360390	54360395	6
Chr01	54377871	54378304	434
Chr01	54380441	54381107	667
Chr01	54381801	54384116	2316
Chr01	54390275	54390818	544
Chr01	54396628	54403796	7169
Chr01	54404492	54408514	4023
Chr01	54415064	54416052	989
Chr01	54416524	54416782	259
Chr01	54419347	54419929	583
Chr01	54439310	54442450	3141
Chr01	54446439	54448042	1604
Chr01	54454339	54458234	3896
Chr01	54463323	54466249	2927
Chr01	54471052	54473224	2173
Chr01	54581230	54581285	56
Chr01	54590648	54591708	1061
Chr01	54665032	54669773	4742
Chr01	54714725	54714733	9
Chr01	54724285	54725152	868
Chr01	54731308	54732091	784
Chr01	54781566	54785110	3545
Chr01	54809305	54810670	1366
Chr01	54853948	54856293	2346
Chr01	54858203	54859648	1446
Chr01	54865697	54875329	9633
Chr01	54877257	54877278	22
Chr01	54909149	54910035	887
Chr01	54911851	54922777	10927
Chr01	54932914	54937394	4481
Chr01	54959394	54968749	9356
Chr01	54970608	54972085	1478
Chr01	54990144	54992577	2434
Chr01	54993466	54993551	86
Chr01	55002699	55002702	4
Chr01	55017527	55026475	8949
Chr01	55028074	55031647	3574
Chr01	55033447	55035314	1868
Chr01	55039526	55040430	905
Chr01	55041697	55043600	1904
Chr01	55058615	55059524	910
Chr01	55069954	55072387	2434
Chr01	55074462	55082804	8343
Chr01	55086132	55088081	1950
Chr01	55102178	55102844	667
Chr01	55112544	55116363	3820
Chr01	55119463	55124872	5410
Chr01	55126382	55129239	2858
Chr01	55129597	55143043	13447
Chr01	55150088	55159647	9560
Chr01	55203047	55204078	1032
Chr01	55210511	55213366	2856
Chr01	55215634	55222828	7195
Chr01	55223735	55223815	81
Chr01	55274344	55275929	1586
Chr01	55283353	55289193	5841
Chr01	55293271	55293936	666
Chr01	55300862	55301836	975
Chr01	55303306	55306978	3673
Chr01	55320684	55320949	266
Chr01	55329175	55331291	2117
Chr01	55333863	55335752	1890
Chr01	55340801	55342662	1862
Chr01	55452893	55457791	4899
Chr01	55458506	55463341	4836
Chr01	55463737	55468448	4712
Chr01	55469714	55474393	4680
Chr01	55474701	55475123	423
Chr01	55694632	55698290	3659
Chr01	55698883	55713322	14440
Chr01	55718330	55723147	4818
Chr01	55731039	55731097	59
Chr01	55732846	55740682	7837
Chr01	55891022	55891035	14
Chr01	55892172	55893454	1283
Chr01	55893907	55893966	60
Chr01	55907895	55933697	25803
Chr01	55934710	55936863	2154
Chr01	55944324	55950414	6091
Chr01	56015354	56017067	1714
Chr01	56022807	56029427	6621
Chr01	56029831	56035641	5811
Chr01	56042744	56052103	9360
Chr01	56063807	56065759	1953
Chr01	56070841	56080978	10138
Chr01	56082076	56084296	2221
Chr01	56087941	56088422	482
Chr01	56091715	56092407	693
Chr01	56095911	56096013	103
Chr01	56098339	56119700	21362
Chr01	56126406	56133137	6732
Chr01	56136013	56150078	14066
Chr01	56150737	56151744	1008
Chr01	56152570	56153231	662
Chr01	56159726	56164437	4712
Chr01	56167410	56168920	1511
Chr01	56170355	56172252	1898
Chr01	56174833	56184971	10139
Chr01	56187086	56197835	10750
Chr01	56211777	56212097	321
Chr01	56215263	56227501	12239
Chr01	56228681	56237440	8760
Chr01	56237769	56245791	8023
Chr01	56246415	56246935	521
Chr01	56255655	56256412	758
Chr01	56258100	56258502	403
Chr01	56260172	56260297	126
Chr01	56263932	56268079	4148
Chr01	56268913	56281775	12863
Chr01	56284317	56284880	564
Chr01	56286209	56290859	4651
Chr01	56293524	56301302	7779
Chr01	56310234	56310339	106
Chr01	56388312	56388931	620
Chr01	56463143	56464971	1829
Chr01	56465543	56467796	2254
Chr01	56471486	56481588	10103
Chr01	56484269	56484271	3
Chr01	56492124	56495139	3016
Chr01	56496221	56502809	6589
Chr01	56518539	56518652	114
Chr01	56535182	56535303	122
Chr01	56540703	56541510	808
Chr01	56543076	56543174	99
Chr01	56619451	56619464	14
Chr01	56652927	56653371	445
Chr01	56701083	56701491	409
Chr01	56705855	56707755	1901
Chr01	56709884	56711023	1140
Chr01	56740075	56740803	729
Chr01	56876905	56885932	9028
Chr01	56909808	56909994	187
Chr01	58286576	58286580	5
Chr01	58291370	58299348	7979
Chr01	58299736	58314931	15196
Chr01	58316224	58317421	1198
Chr01	58322597	58323334	738
Chr01	58324333	58324418	86
Chr01	58328615	58330048	1434
Chr01	58335193	58337756	2564
Chr01	58348565	58352905	4341
Chr01	58355998	58356731	734
Chr01	58357222	58364528	7307
Chr01	58370995	58379695	8701
Chr01	58385905	58390062	4158
Chr01	58396615	58396908	294
Chr01	58489013	58492917	3905
Chr01	58495385	58503193	7809
Chr01	58548334	58553534	5201
Chr01	58557487	58563159	5673
Chr01	58603802	58605875	2074
Chr01	58609849	58612368	2520
Chr01	58613523	58623204	9682
Chr01	58624123	58629908	5786
Chr01	58630259	58630411	153
Chr01	58637362	58640672	3311
Chr01	58642936	58646994	4059
Chr01	58708921	58711357	2437
Chr01	58720966	58721234	269
Chr01	58767835	58768824	990
Chr01	58775590	58780455	4866
Chr01	58780920	58781374	455
Chr01	58785201	58785388	188
Chr01	58787299	58797846	10548
Chr01	58802103	58802941	839
Chr01	58823601	58823743	143
Chr01	58830633	58831012	380
Chr01	58851196	58851199	4
Chr01	58864705	58868335	3631
Chr01	58881345	58881419	75
Chr01	58916179	58917056	878
Chr01	58919911	58920412	502
Chr01	58922879	58923566	688
Chr01	58925204	58925474	271
Chr01	58942385	58942388	4
Chr01	58995705	58998495	2791
Chr01	59011767	59030891	19125
Chr01	59331269	59331689	421
Chr01	59415824	59416434	611
Chr01	59675773	59681504	5732
Chr01	59869811	59870095	285
Chr01	59880247	59881289	1043
Chr01	59882078	59884492	2415
Chr01	59895227	59897176	1950
Chr01	59903555	59903557	3
Chr01	59906654	59908301	1648
Chr01	59909248	59909283	36
Chr01	59910971	59911310	340
Chr01	59912287	59914174	1888
Chr01	59919380	59920984	1605
Chr01	59926194	59930964	4771
Chr01	59981530	59987041	5512
Chr01	60655940	60655998	59
Chr01	60719664	60720011	348
Chr01	60720694	60721768	1075
Chr01	60722643	60730604	7962
Chr01	60733695	60738009	4315
Chr01	60939432	60939734	303
Chr01	60941010	60941107	98
Chr01	60941386	60941507	122
Chr01	60945926	60946964	1039
Chr01	60948075	60949402	1328
Chr01	60963710	60965640	1931
Chr01	60965982	60966245	264
Chr01	60967170	60967171	2
Chr01	61330294	61344155	13862
Chr01	61344838	61349134	4297
Chr01	61352097	61352550	454
Chr01	61411114	61411459	346
Chr01	61415213	61416241	1029
Chr01	61444078	61448733	4656
Chr01	61455856	61455858	3
Chr01	61676754	61681254	4501
Chr01	61683459	61688610	5152
Chr01	61739838	61740742	905
Chr01	61748800	61751395	2596
Chr01	61752370	61767600	15231
Chr01	61769664	61770841	1178
Chr01	61782115	61784867	2753
Chr01	61797098	61797417	320
Chr01	61820348	61821402	1055
Chr01	61826778	61832436	5659
Chr01	61833220	61833831	612
Chr01	61859865	61862184	2320
Chr01	61864317	61864933	617
Chr01	61867430	61871318	3889
Chr01	61882134	61885550	3417
Chr01	61889315	61892986	3672
Chr01	61895189	61895281	93
Chr01	61895823	61897089	1267
Chr01	61898407	61898920	514
Chr01	61899706	61902297	2592
Chr01	61908571	61908966	396
Chr01	61909495	61912045	2551
Chr01	61920724	61921637	914
Chr01	61922494	61929667	7174
Chr01	61930845	61939190	8346
Chr01	61940508	61940699	192
Chr01	61978942	61982127	3186
Chr01	61983603	61986519	2917
Chr01	61995729	62000173	4445
Chr01	62000618	62003031	2414
Chr01	62005934	62008810	2877
Chr01	62010031	62013365	3335
Chr01	62014641	62021312	6672
Chr01	62024925	62028269	3345
Chr01	62032070	62032074	5
Chr01	62043280	62045167	1888
Chr01	62046002	62055687	9686
Chr01	62056772	62057584	813
Chr01	62058406	62065276	6871
Chr01	62073941	62079535	5595
Chr01	62080546	62081701	1156
Chr01	62082941	62093570	10630
Chr01	62096774	62104761	7988
Chr01	62105311	62105596	286
Chr01	62110556	62122677	12122
Chr01	62123286	62124746	1461
Chr01	62128766	62129722	957
Chr01	62134282	62144514	10233
Chr01	62145331	62146303	973
Chr01	62149179	62152010	2832
Chr01	62168214	62169383	1170
Chr01	62172139	62193369	21231
Chr01	62194351	62196053	1703
Chr01	62201327	62201882	556
Chr01	62204512	62204517	6
Chr01	62205322	62207766	2445
Chr01	62212958	62215845	2888
Chr01	62217917	62220057	2141
Chr01	62221456	62227810	6355
Chr01	62228125	62233399	5275
Chr01	62235016	62235098	83
Chr01	62243182	62252996	9815
Chr01	62283899	62284210	312
Chr01	62293824	62297181	3358
Chr01	62305840	62317371	11532
Chr01	62319477	62321471	1995
Chr01	62321814	62321993	180
Chr01	62324614	62327707	3094
Chr01	62330321	62339237	8917
Chr01	62354313	62355092	780
Chr01	62358448	62358727	280
Chr01	62359111	62359209	99
Chr01	62359942	62362881	2940
Chr01	62368013	62368019	7
Chr01	62374000	62374696	697
Chr01	62379632	62386598	6967
Chr01	62388925	62391756	2832
Chr01	62400983	62414397	13415
Chr01	62415302	62416770	1469
Chr01	62417496	62433872	16377
Chr01	62437183	62440199	3017
Chr01	62441236	62441621	386
Chr01	62444515	62446387	1873
Chr01	62446887	62447578	692
Chr01	62448289	62472136	23848
Chr01	62490146	62492950	2805
Chr01	62501225	62503903	2679
Chr01	62513783	62513784	2
Chr01	62518502	62518510	9
Chr01	62537878	62540550	2673
Chr01	62542473	62542541	69
Chr01	62544586	62544889	304
Chr01	62564196	62572185	7990
Chr01	62576268	62576628	361
Chr01	62579330	62585461	6132
Chr01	62586886	62600537	13652
Chr01	62649216	62649219	4
Chr01	62675927	62676053	127
Chr01	62681937	62682208	272
Chr01	62686261	62687854	1594
Chr01	62688391	62692473	4083
Chr01	62693069	62693597	529
Chr01	63011211	63011499	289
Chr01	63017095	63018099	1005
Chr01	63018735	63023881	5147
Chr01	63025579	63028944	3366
Chr01	63029758	63031938	2181
Chr01	63036921	63036942	22
Chr01	63069498	63070812	1315
Chr01	63072035	63073706	1672
Chr01	63085759	63087947	2189
Chr01	63090041	63092082	2042
Chr01	63093753	63101122	7370
Chr01	63170668	63176900	6233
Chr01	63179473	63180152	680
Chr01	63205077	63209399	4323
Chr01	63210564	63210803	240
Chr01	63222484	63224657	2174
Chr01	63224978	63225195	218
Chr01	63225779	63227112	1334
Chr01	63229109	63229258	150
Chr01	63276879	63277043	165
Chr01	63335673	63336511	839
Chr01	63348886	63353653	4768
Chr01	63356570	63359443	2874
Chr01	63439750	63440936	1187
Chr01	63458793	63460977	2185
Chr01	63462344	63467390	5047
Chr01	63468333	63472771	4439
Chr01	63474127	63487999	13873
Chr01	63520213	63520904	692
Chr01	63524072	63537193	13122
Chr01	63540201	63540215	15
Chr01	63545985	63546454	470
Chr01	63546846	63547066	221
Chr01	63562979	63565003	2025
Chr01	63567619	63569636	2018
Chr01	63604519	63604903	385
Chr01	63627993	63634450	6458
Chr01	63643269	63647732	4464
Chr01	63657410	63662050	4641
Chr01	63664361	63666660	2300
Chr01	63675677	63678814	3138
Chr01	63695396	63707764	12369
Chr01	63720331	63729477	9147
Chr01	63733049	63743348	10300
Chr01	63857926	63859395	1470
Chr01	63859714	63861401	1688
Chr01	63872429	63872495	67
Chr01	63883324	63883536	213
Chr01	63920373	63929420	9048
Chr01	63971407	63971409	3
Chr01	63972014	63972916	903
Chr01	64041250	64042891	1642
Chr01	64069668	64069999	332
Chr01	64071690	64071733	44
Chr01	64074057	64075980	1924
Chr01	64080759	64082798	2040
Chr01	64084737	64093262	8526
Chr01	64226185	64226188	4
Chr01	64231790	64233916	2127
Chr01	64234476	64237825	3350
Chr01	64240895	64254270	13376
Chr01	64286112	64287414	1303
Chr01	64291616	64291851	236
Chr01	64302139	64302150	12
Chr01	64316166	64317436	1271
Chr01	64323426	64324570	1145
Chr01	64327805	64328906	1102
Chr01	64450312	64451806	1495
Chr01	64455850	64457392	1543
Chr01	64541769	64550480	8712
Chr01	64620750	64622216	1467
Chr01	64630801	64631917	1117
Chr01	64632456	64632791	336
Chr01	64643749	64645835	2087
Chr01	64654538	64654543	6
Chr01	64663175	64666676	3502
Chr01	64704577	64704581	5
Chr01	64708334	64723637	15304
Chr01	64724465	64727276	2812
Chr01	64762399	64762404	6
Chr01	64765225	64779720	14496
[truncated: 32,790 more rows]

## Sheet: Table S7 
Supplementary Table 7. General statistics of repeats in AM-T2T assembly.
Item	Repeat Size	% of genome
Tandem repeats	116802852	8.42599
Interspersed repeats	853493660	61.5698
Total	890274124	64.2231
Note: Some elements may partially overlap with another element domain.

## Sheet: Table S8 
Supplementary Table 8. The summary of interspersed repeat contents in AM-T2T assembly.
Type	Repbase TEs		TE protiens		De novo		*Combined TEs
	Length (bp)	% in genome	Length (bp)	% in genome	Length (bp)	% in genome	Length (bp)	% in genome
DNA	31405621	2.26555	13733144	0.990689	54447208	3.92774	76733934	5.53547
LINE	9792405	0.70641	6477554	0.467281	8345090	0.602003	20192974	1.45669
SINE	733049	0.052881	0	0	201695	0.01455	933457	0.067338
LTR	224928200	16.226	221274581	15.9624	730581379	52.7031	770791436	55.6038
Other	2245	0.000162	0	0	0	0	2245	0.000162
Unknown	0	0	0	0	1250065	0.090178	1250065	0.090178
Total	266193724	19.2028	241478681	17.4199	790169793	57.0017	853493660	61.5698
Note: This statistical table does not contain Tandem Repeats, some elements may partly include another element domain.
*Combined: the non-redundant consensus of all repeat prediction/classification methods employed.
LINE, long interspersed nuclear elements; SINE, short interspersed nuclear elements; LTR, long terminal repeat.

## Sheet: Table S9 
Supplementary Table 9. Annotation of ncRNA in the AM-T2T assembly.
Type		Copy	Average length (bp)	Total length (bp)	% of genome
miRNA		109	116.119	12657	0.000913
tRNA		1544	73.6878	113774	0.008207
rRNA	18S	860	1592.01	1369132	0.098767
	28S	3012	139.612	420510	0.030335
	5.8S	760	162.27	123325	0.008896
	5S	5442	109.324	594942	0.042918
snRNA	CD-box	3884	107.274	416654	0.030057
	HACA-box	127	132.835	16870	0.001217
	splicing	679	151.588	102928	0.007425

## Sheet: Table S10
Supplementary Table 10. The length statistics of genes in AM-T2T assembly.
Gene number	Average gene length	Average cds length	Average exon number per gene	Average exon length	Average intron length
32600	4145.48	1169.09	4.64	251.71	625.75

[truncated: 5 more sheets: Table S11, Table S12 , Table S13, Table S14, Table S15]
